# Supplementary material for: Engineering Toolbox for Systematic Design of PolyHIPE Architecture
Source: Polymers (Basel). 2021 May 4;13(9):1479. doi: 10.3390/polym13091479 (PMC8124597; doi:10.3390/polym13091479)
Supplement: Supplementary file 1 [file polymers-13-01479-s001.zip]

Archive with 1 entries (1 files):
- polymers-1200807-supplementary.pdf
